# Supplementary material for: A new species of the leafhopper genus Maiestas Distant from Australia (Hemiptera, Cicadellidae, Deltocephalinae, Deltocephalini)
Source: Zookeys. 2017 Jan 17;(646):73–8. doi: 10.3897/zookeys.646.10912 (PMC5299440; doi:10.3897/zookeys.646.10912)
Supplement: XML Treatment for Maiestas [file zookeys.646.10912-treatment1.xml]

<!DOCTYPE tp:taxon-treatment
  PUBLIC "-//TaxonX//DTD Taxonomic Treatment Publishing DTD v0 20100105//EN" "tax-treatment-NSO.dtd">
<tp:taxon-treatment xmlns:tp="http://www.plazi.org/taxpub"><tp:treatment-meta><kwd-group><label>Taxon classification</label><kwd><named-content content-type="kingdom">Animalia</named-content></kwd><kwd><named-content content-type="order">Hemiptera</named-content></kwd><kwd><named-content content-type="family">Cicadellidae</named-content></kwd></kwd-group><mixed-citation publication-type="journal"><person-group><name><surname>Duan</surname><given-names>Yani</given-names></name><name><surname>Dietrich</surname><given-names>Christopher H.</given-names></name><name><surname>Zhang</surname><given-names>Yalin</given-names></name></person-group><article-title>A new species of the leafhopper genus <italic><tp:taxon-name><tp:taxon-name-part taxon-name-part-type="genus">Maiestas</tp:taxon-name-part></tp:taxon-name></italic> Distant from Australia (<tp:taxon-name><tp:taxon-name-part taxon-name-part-type="order">Hemiptera</tp:taxon-name-part></tp:taxon-name>, <tp:taxon-name><tp:taxon-name-part taxon-name-part-type="family">Cicadellidae</tp:taxon-name-part></tp:taxon-name>, <tp:taxon-name><tp:taxon-name-part taxon-name-part-type="subfamily">Deltocephalinae</tp:taxon-name-part></tp:taxon-name>, <tp:taxon-name><tp:taxon-name-part taxon-name-part-type="tribe">Deltocephalini</tp:taxon-name-part></tp:taxon-name>)</article-title><source>Zookeys</source><day>17</day><month>1</month><year>2017</year><volume>2017</volume><issue>646</issue><fpage>73</fpage><lpage>78</lpage><pub-id pub-id-type="doi">10.3897/zookeys.646.10912</pub-id></mixed-citation></tp:treatment-meta><tp:nomenclature><tp:taxon-name>
            <tp:taxon-name-part taxon-name-part-type="genus">Maiestas</tp:taxon-name-part>
          </tp:taxon-name><tp:taxon-authority>Distant</tp:taxon-authority><tp:nomenclature-citation-list><tp:nomenclature-citation><tp:taxon-name>
                <tp:taxon-name-part taxon-name-part-type="genus">Maiestas</tp:taxon-name-part>
              </tp:taxon-name><comment>Distant, 1917: 312. Type species: <tp:taxon-name><tp:taxon-name-part taxon-name-part-type="genus">Maiestas</tp:taxon-name-part> <tp:taxon-name-part taxon-name-part-type="species">illustris</tp:taxon-name-part></tp:taxon-name> Distant, 1917, by monotypy.</comment></tp:nomenclature-citation><tp:nomenclature-citation><tp:taxon-name>
                <tp:taxon-name-part taxon-name-part-type="genus">Togacephalus</tp:taxon-name-part>
              </tp:taxon-name><comment>Matsumura, 1940: 38. Type species: <tp:taxon-name><tp:taxon-name-part taxon-name-part-type="genus">Deltocephalus</tp:taxon-name-part> <tp:taxon-name-part taxon-name-part-type="species">distincta</tp:taxon-name-part></tp:taxon-name> Motschulsky, 1859, by original designation.</comment></tp:nomenclature-citation><tp:nomenclature-citation><tp:taxon-name>
                <tp:taxon-name-part taxon-name-part-type="genus">Inazuma</tp:taxon-name-part>
              </tp:taxon-name><comment>Ishihara, 1953: 15. Type species: <tp:taxon-name><tp:taxon-name-part taxon-name-part-type="genus">Deltocephalus</tp:taxon-name-part> <tp:taxon-name-part taxon-name-part-type="species">dorsalis</tp:taxon-name-part></tp:taxon-name> Motschulsky, 1859, by original designation.</comment></tp:nomenclature-citation><tp:nomenclature-citation><tp:taxon-name>
                <tp:taxon-name-part taxon-name-part-type="genus">Inemadara</tp:taxon-name-part>
              </tp:taxon-name><comment>Ishihara, 1953: 48. Type species: <tp:taxon-name><tp:taxon-name-part taxon-name-part-type="genus">Deltocephalus</tp:taxon-name-part> <tp:taxon-name-part taxon-name-part-type="species">oryzae</tp:taxon-name-part></tp:taxon-name> Matsumura, 1902, by original designation.</comment></tp:nomenclature-citation><tp:nomenclature-citation><tp:taxon-name>
                <tp:taxon-name-part taxon-name-part-type="genus">Insulanus</tp:taxon-name-part>
              </tp:taxon-name><comment>Linnavuori, 1960: 303. Type species: <tp:taxon-name><tp:taxon-name-part taxon-name-part-type="genus">Stirellus</tp:taxon-name-part> <tp:taxon-name-part taxon-name-part-type="species">subviridis</tp:taxon-name-part></tp:taxon-name> Metcalf, 1946, by original designation.</comment></tp:nomenclature-citation></tp:nomenclature-citation-list></tp:nomenclature><tp:treatment-sec sec-type="distribution" id="SECID0EIJAC"><title>Distribution.</title><p>The Old World.</p></tp:treatment-sec><tp:treatment-sec sec-type="Checklist of species of Maiestas Distant from the Australian region" id="SECID0ENJAC"><title>Checklist of species of <italic><tp:taxon-name><tp:taxon-name-part taxon-name-part-type="genus">Maiestas</tp:taxon-name-part></tp:taxon-name></italic> Distant from the Australian region</title><p>Note: see <xref ref-type="bibr" rid="B3">Fletcher (2016)</xref> for full synonymy.</p><p>
            <italic><tp:taxon-name><tp:taxon-name-part taxon-name-part-type="genus">Maiestas</tp:taxon-name-part> <tp:taxon-name-part taxon-name-part-type="species">dorsalis</tp:taxon-name-part></tp:taxon-name></italic> (Motschulsky, 1859) (Qld, <named-content xmlns:xlink="http://www.w3.org/1999/xlink" content-type="dwc:institutional_code" xlink:type="simple">NT</named-content>, <named-content xmlns:xlink="http://www.w3.org/1999/xlink" content-type="dwc:institutional_code" xlink:type="simple">NSW</named-content>, Oriental region)</p><p>
            <italic><tp:taxon-name><tp:taxon-name-part taxon-name-part-type="genus">Maiestas</tp:taxon-name-part> <tp:taxon-name-part taxon-name-part-type="species">irwini</tp:taxon-name-part></tp:taxon-name></italic> <bold>sp. n.</bold> (Qld)</p><p>
            <italic><tp:taxon-name><tp:taxon-name-part taxon-name-part-type="genus">Maiestas</tp:taxon-name-part> <tp:taxon-name-part taxon-name-part-type="species">knighti</tp:taxon-name-part></tp:taxon-name></italic> Webb &amp; Viraktamath, 2009 (ACT, <named-content xmlns:xlink="http://www.w3.org/1999/xlink" content-type="dwc:institutional_code" xlink:type="simple">NSW</named-content>, <named-content xmlns:xlink="http://www.w3.org/1999/xlink" content-type="dwc:institutional_code" xlink:type="simple">NT</named-content>, Tas, Vic, WA, New Zealand, Papua New Guinea, Fiji, Guam)</p><!--PageBreak--><p>
            <italic><tp:taxon-name><tp:taxon-name-part taxon-name-part-type="genus">Maiestas</tp:taxon-name-part> <tp:taxon-name-part taxon-name-part-type="species">lucindae</tp:taxon-name-part></tp:taxon-name></italic> (Kirkaldy, 1907) (Qld)</p><p>
            <italic><tp:taxon-name><tp:taxon-name-part taxon-name-part-type="genus">Maiestas</tp:taxon-name-part> <tp:taxon-name-part taxon-name-part-type="species">samuelsoni</tp:taxon-name-part></tp:taxon-name></italic> (Knight, 1976) (Norfolk Island, New Zealand (Kermadec Islands), Fiji, New Caledonia)</p><p>
            <italic><tp:taxon-name><tp:taxon-name-part taxon-name-part-type="genus">Maiestas</tp:taxon-name-part> <tp:taxon-name-part taxon-name-part-type="species">vetus</tp:taxon-name-part></tp:taxon-name></italic> (Knight, 1975) (ACT, <named-content xmlns:xlink="http://www.w3.org/1999/xlink" content-type="dwc:institutional_code" xlink:type="simple">NSW</named-content>, <named-content xmlns:xlink="http://www.w3.org/1999/xlink" content-type="dwc:institutional_code" xlink:type="simple">NT</named-content>, Vic, WA, NZ)</p></tp:treatment-sec><tp:treatment-sec sec-type="key" id="SECID0ETNAC"><title>Key to species of <italic><tp:taxon-name><tp:taxon-name-part taxon-name-part-type="genus">Maiestas</tp:taxon-name-part></tp:taxon-name></italic> Distant from the Australian region (males)</title><p>Note: male genitalia of <italic><tp:taxon-name><tp:taxon-name-part taxon-name-part-type="genus">Maiestas</tp:taxon-name-part> <tp:taxon-name-part taxon-name-part-type="species">lucindae</tp:taxon-name-part></tp:taxon-name></italic> is unknown and this species is therefore omitted from the key.</p><table-wrap content-type="key" position="anchor" orientation="portrait"><table id="TID0EBGAC" rules="all"><tbody><tr><td rowspan="1" colspan="1">1</td><td rowspan="1" colspan="1">Forewing with dark zig-zag marking (<xref ref-type="bibr" rid="B13">Webb and Viraktamath 2009</xref>, fig. 36o)</td><td rowspan="1" colspan="1">
                    <bold><italic><tp:taxon-name><tp:taxon-name-part taxon-name-part-type="genus">Maiestas</tp:taxon-name-part> <tp:taxon-name-part taxon-name-part-type="species">dorsalis</tp:taxon-name-part></tp:taxon-name></italic></bold>
                  </td></tr><tr><td rowspan="1" colspan="1">–</td><td rowspan="1" colspan="1">Forewing without zig-zag marking</td><td rowspan="1" colspan="1">
                    <bold>2</bold>
                  </td></tr><tr><td rowspan="1" colspan="1">2</td><td rowspan="1" colspan="1">Aedeagal shaft with ventral margin extending beyond gonopore by approximately 5× apical width of shaft (<xref ref-type="bibr" rid="B13">Webb and Viraktamath 2009</xref>, fig. 35h)</td><td rowspan="1" colspan="1">
                    <bold><italic><tp:taxon-name><tp:taxon-name-part taxon-name-part-type="genus">Maiestas</tp:taxon-name-part> <tp:taxon-name-part taxon-name-part-type="species">vetus</tp:taxon-name-part></tp:taxon-name></italic></bold>
                  </td></tr><tr><td rowspan="1" colspan="1">–</td><td rowspan="1" colspan="1">Aedeagal shaft with ventral margin extending beyond gonopore by approximately apical width of shaft</td><td rowspan="1" colspan="1">
                    <bold>3</bold>
                  </td></tr><tr><td rowspan="1" colspan="1">3</td><td rowspan="1" colspan="1">Style apophysis robust (Fig. <xref ref-type="fig" rid="F2">2E</xref>)</td><td rowspan="1" colspan="1">
                    <bold><italic><tp:taxon-name><tp:taxon-name-part taxon-name-part-type="genus">Maiestas</tp:taxon-name-part> <tp:taxon-name-part taxon-name-part-type="species">irwini</tp:taxon-name-part></tp:taxon-name></italic> sp. n.</bold>
                  </td></tr><tr><td rowspan="1" colspan="1">–</td><td rowspan="1" colspan="1">Style apophysis slim</td><td rowspan="1" colspan="1">
                    <bold>4</bold>
                  </td></tr><tr><td rowspan="1" colspan="1">4</td><td rowspan="1" colspan="1">Subgenital plate lateral margin slightly convex (<xref ref-type="bibr" rid="B13">Webb and Viraktamath 2009</xref>, fig. 39d)</td><td rowspan="1" colspan="1">
                    <bold><italic><tp:taxon-name><tp:taxon-name-part taxon-name-part-type="genus">Maiestas</tp:taxon-name-part> <tp:taxon-name-part taxon-name-part-type="species">knighti</tp:taxon-name-part></tp:taxon-name></italic></bold>
                  </td></tr><tr><td rowspan="1" colspan="1">–</td><td rowspan="1" colspan="1">Subgenital plate lateral margin slightly concave (<xref ref-type="bibr" rid="B13">Webb and Viraktamath 2009</xref>, fig. 41d)</td><td rowspan="1" colspan="1">
                    <bold><italic><tp:taxon-name><tp:taxon-name-part taxon-name-part-type="genus">Maiestas</tp:taxon-name-part> <tp:taxon-name-part taxon-name-part-type="species">samuelsoni</tp:taxon-name-part></tp:taxon-name></italic></bold>
                  </td></tr></tbody></table></table-wrap></tp:treatment-sec><tp:treatment-sec><!--Section generated to contain objects referenced in tp:taxon-treatment.--><fig id="F2" position="float" orientation="portrait"><label>Figure 2.</label><caption><p>
          <italic><tp:taxon-name><tp:taxon-name-part taxon-name-part-type="genus">Maiestas</tp:taxon-name-part> <tp:taxon-name-part taxon-name-part-type="species">irwini</tp:taxon-name-part></tp:taxon-name></italic> sp. n. <bold>A</bold> male pygofer lobe, lateral view <bold>B, C</bold> male pygofer and segments X–XI, dorsal view <bold>D</bold> valve, subgenital plates and styles, ventral view <bold>E</bold> style, dorsal view <bold>F, G</bold> connective and aedeagus, dorsal and lateral view, respectively.</p></caption><graphic xmlns:xlink="http://www.w3.org/1999/xlink" xlink:href="zookeys-646-073-g002.jpg" position="float" orientation="portrait" xlink:type="simple" id="oo_118484.jpg"/></fig></tp:treatment-sec><ref-list><ref id="B3"><mixed-citation xmlns:xlink="http://www.w3.org/1999/xlink" xlink:type="simple">
          <person-group><name name-style="western"><surname>Fletcher</surname><given-names>MJ</given-names></name></person-group> (<year>2016</year>) <source>Identification keys and checklists for the leafhoppers, planthoppers and their relatives occurring in Australia and neighbouring areas (<tp:taxon-name><tp:taxon-name-part taxon-name-part-type="order">Hemiptera</tp:taxon-name-part></tp:taxon-name>: <tp:taxon-name><tp:taxon-name-part taxon-name-part-type="suborder">Auchenorrhyncha</tp:taxon-name-part></tp:taxon-name>)</source>. <ext-link xlink:type="simple" ext-link-type="uri" xlink:href="http://www1.dpi.nsw.gov.au/keys/leafhop/deltocephalinae/deltocephalini.htm">http://www1.dpi.nsw.gov.au/keys/leafhop/deltocephalinae/deltocephalini.htm</ext-link></mixed-citation></ref><ref id="B13"><mixed-citation xmlns:xlink="http://www.w3.org/1999/xlink" xlink:type="simple">
          <person-group><name name-style="western"><surname>Webb</surname><given-names>MD</given-names></name><name name-style="western"><surname>Viraktamath</surname><given-names>CA</given-names></name></person-group> (<year>2009</year>) <article-title>Annotated check-list, generic key and new species of Old World <tp:taxon-name><tp:taxon-name-part taxon-name-part-type="tribe">Deltocephalini</tp:taxon-name-part></tp:taxon-name> leafhoppers with nomenclatorial changes in the <italic><tp:taxon-name><tp:taxon-name-part taxon-name-part-type="genus">Deltocephalus</tp:taxon-name-part></tp:taxon-name></italic> group and other <tp:taxon-name><tp:taxon-name-part taxon-name-part-type="subfamily">Deltocephalinae</tp:taxon-name-part></tp:taxon-name> (<tp:taxon-name><tp:taxon-name-part taxon-name-part-type="order">Hemiptera</tp:taxon-name-part></tp:taxon-name>: <tp:taxon-name><tp:taxon-name-part taxon-name-part-type="suborder">Auchenorrhyncha</tp:taxon-name-part></tp:taxon-name>: <tp:taxon-name><tp:taxon-name-part taxon-name-part-type="family">Cicadellidae</tp:taxon-name-part></tp:taxon-name>).</article-title> <source>Zootaxa</source> <volume>2163</volume>: <fpage>1</fpage>–<lpage>64</lpage>. <ext-link xlink:type="simple" ext-link-type="doi" xlink:href="10.3956/2012-34.1">https://doi.org/10.3956/2012-34.1</ext-link></mixed-citation></ref></ref-list></tp:taxon-treatment>
