# Supplementary material for: A new species of the leafhopper genus Maiestas Distant from Australia (Hemiptera, Cicadellidae, Deltocephalinae, Deltocephalini)
Source: Zookeys. 2017 Jan 17;(646):73–8. doi: 10.3897/zookeys.646.10912 (PMC5299440; doi:10.3897/zookeys.646.10912)
Supplement: XML Treatment for Maiestas irwini [file zookeys.646.10912-treatment2.xml]

<!DOCTYPE tp:taxon-treatment
  PUBLIC "-//TaxonX//DTD Taxonomic Treatment Publishing DTD v0 20100105//EN" "tax-treatment-NSO.dtd">
<tp:taxon-treatment xmlns:tp="http://www.plazi.org/taxpub"><tp:treatment-meta><kwd-group><label>Taxon classification</label><kwd><named-content content-type="kingdom">Animalia</named-content></kwd><kwd><named-content content-type="order">Hemiptera</named-content></kwd><kwd><named-content content-type="family">Cicadellidae</named-content></kwd></kwd-group><mixed-citation publication-type="journal"><person-group><name><surname>Duan</surname><given-names>Yani</given-names></name><name><surname>Dietrich</surname><given-names>Christopher H.</given-names></name><name><surname>Zhang</surname><given-names>Yalin</given-names></name></person-group><article-title>A new species of the leafhopper genus <italic><tp:taxon-name><tp:taxon-name-part taxon-name-part-type="genus">Maiestas</tp:taxon-name-part></tp:taxon-name></italic> Distant from Australia (<tp:taxon-name><tp:taxon-name-part taxon-name-part-type="order">Hemiptera</tp:taxon-name-part></tp:taxon-name>, <tp:taxon-name><tp:taxon-name-part taxon-name-part-type="family">Cicadellidae</tp:taxon-name-part></tp:taxon-name>, <tp:taxon-name><tp:taxon-name-part taxon-name-part-type="subfamily">Deltocephalinae</tp:taxon-name-part></tp:taxon-name>, <tp:taxon-name><tp:taxon-name-part taxon-name-part-type="tribe">Deltocephalini</tp:taxon-name-part></tp:taxon-name>)</article-title><source>Zookeys</source><day>17</day><month>1</month><year>2017</year><volume>2017</volume><issue>646</issue><fpage>73</fpage><lpage>78</lpage><pub-id pub-id-type="doi">10.3897/zookeys.646.10912</pub-id></mixed-citation></tp:treatment-meta><tp:nomenclature><tp:taxon-name>
            <tp:taxon-name-part taxon-name-part-type="genus">Maiestas</tp:taxon-name-part>
            <tp:taxon-name-part taxon-name-part-type="species">irwini</tp:taxon-name-part>
            <object-id xmlns:xlink="http://www.w3.org/1999/xlink" content-type="zoobank" xlink:type="simple">http://zoobank.org/439E3157-1A52-4847-9A0D-13D25C053D2C</object-id>
          </tp:taxon-name><tp:taxon-status xmlns:xlink="http://www.w3.org/1999/xlink" xlink:type="simple">sp. n.</tp:taxon-status><xref ref-type="fig" rid="F1">Figs 1</xref><xref ref-type="fig" rid="F2">, 2</xref></tp:nomenclature><tp:treatment-sec sec-type="description" id="SECID0EYFAE"><title>Length.</title><p>Male: 2.6–3.0 mm.</p></tp:treatment-sec><tp:treatment-sec sec-type="description" id="SECID0E4FAE"><title>Coloration and morphology.</title><p>Ground color stramineous marked with orange and fuscous (Fig. <xref ref-type="fig" rid="F1">1A–C</xref>). Fore margin of head with fuscous marks and light fasciae extending to scutellum, coronal sulcus prominent (Fig. <xref ref-type="fig" rid="F1">1A–B</xref>). Face mostly brown, with paired white arcs corresponding to muscle scars of frontoclypeus (Fig. <xref ref-type="fig" rid="F1">1D</xref>). Pronotum with three pairs of fasciae. Scutellum with three fasciae (Fig. <xref ref-type="fig" rid="F1">1A–B</xref>). Forewing pale ochraceous, with two distinct, irregular fuscous maculae, one at the apex of the clavus and the other at the base of the central anteapical cell, veins contrastingly pale, veins of apex bordered with fuscous. Mesosternum light brown. Femora and tibiae with fuscous marks (Fig. <xref ref-type="fig" rid="F1">1C</xref>).</p><fig id="F1" position="float" orientation="portrait"><label>Figure 1.</label><caption><p>
          <italic><tp:taxon-name><tp:taxon-name-part taxon-name-part-type="genus">Maiestas</tp:taxon-name-part> <tp:taxon-name-part taxon-name-part-type="species">irwini</tp:taxon-name-part></tp:taxon-name></italic> sp. n. <bold>A, B</bold> habitus, dorsal view <bold>C</bold> habitus, lateral view <bold>D</bold> face.</p></caption><graphic xmlns:xlink="http://www.w3.org/1999/xlink" xlink:href="zookeys-646-073-g001.jpg" position="float" orientation="portrait" xlink:type="simple" id="oo_118483.jpg"/></fig><p>Head wider than pronotum, crown depressed, anterior margin distinctly angulate in dorsal view, slightly longer than distance between eyes (Fig. <xref ref-type="fig" rid="F1">1A–B</xref>). Ocellus closely adjacent to eye on anterior margin of vertex (Fig. <xref ref-type="fig" rid="F1">1A–C</xref>). Anteclypeus tapering toward the apex, not extended to ventral margin of face. Lorum semicircular, narrower than anteclypeus, well separated from lateral margin of face (Fig. <xref ref-type="fig" rid="F1">1D</xref>). Pronotum nearly as <!--PageBreak-->long as vertex (Fig. <xref ref-type="fig" rid="F1">1A–B</xref>). Forewing macropterous, with four apical and three anteapical cells, inner anteapical cell open basally, costal area with one cross vein (Fig. <xref ref-type="fig" rid="F1">1C</xref>).</p></tp:treatment-sec><tp:treatment-sec sec-type="description" id="SECID0EMIAE"><title>Male genitalia.</title><p>Pygofer lobe with numerous apical macrosetae, longer than its height, hind margin rounded (Fig. <xref ref-type="fig" rid="F2">2A–C</xref>). Subgenital plate subtriangular, lateral margin convex, length nearly as long as width. Valve rectangular (Fig. <xref ref-type="fig" rid="F2">2D</xref>). Style preapical lobe angulated, apophysis digitate, slightly laterally curved (Fig. <xref ref-type="fig" rid="F2">2E</xref>). Connective slightly longer than aedeagus. Aedeagal shaft short, stout, more or less of uniform width, curved dorsally with ventral margin produced into small spine beyond gonopore (Fig. <xref ref-type="fig" rid="F2">2F–G</xref>).</p><fig id="F2" position="float" orientation="portrait"><label>Figure 2.</label><caption><p>
          <italic><tp:taxon-name><tp:taxon-name-part taxon-name-part-type="genus">Maiestas</tp:taxon-name-part> <tp:taxon-name-part taxon-name-part-type="species">irwini</tp:taxon-name-part></tp:taxon-name></italic> sp. n. <bold>A</bold> male pygofer lobe, lateral view <bold>B, C</bold> male pygofer and segments X–XI, dorsal view <bold>D</bold> valve, subgenital plates and styles, ventral view <bold>E</bold> style, dorsal view <bold>F, G</bold> connective and aedeagus, dorsal and lateral view, respectively.</p></caption><graphic xmlns:xlink="http://www.w3.org/1999/xlink" xlink:href="zookeys-646-073-g002.jpg" position="float" orientation="portrait" xlink:type="simple" id="oo_118484.jpg"/></fig></tp:treatment-sec><tp:treatment-sec sec-type="material" id="SECID0EDKAE"><title>Material examined.</title><p>
            <bold>Holotype</bold>: 1 male, 4km up Black Mountain Road, via Kuranda, 14.ix.–12.x.1982, malaise trap (<named-content xmlns:xlink="http://www.w3.org/1999/xlink" content-type="dwc:institutional_code" xlink:type="simple">QM</named-content>, T234944, ex <named-content xmlns:xlink="http://www.w3.org/1999/xlink" content-type="dwc:institutional_code" xlink:type="simple">QDPI</named-content>). <bold>Paratypes</bold>: 1 male, same data as holotype (<named-content xmlns:xlink="http://www.w3.org/1999/xlink" content-type="dwc:institutional_code" xlink:type="simple">QDPI</named-content>); 2 males, same data as previous but 14.ix–12.x.1982, G. Simpson (<named-content xmlns:xlink="http://www.w3.org/1999/xlink" content-type="dwc:institutional_code" xlink:type="simple">QDPI</named-content>); 1 male, 1 female, same data as holotype but 12–26.x.1982 (<named-content xmlns:xlink="http://www.w3.org/1999/xlink" content-type="dwc:institutional_code" xlink:type="simple">QDPI</named-content>); 3 males, 3 females, Moggill State Forest, 26 km W Brisbane, Queensland, 17.x.1983, M. E. Irwin, malaise trap in gully in eucalyptus (<named-content xmlns:xlink="http://www.w3.org/1999/xlink" content-type="dwc:institutional_code" xlink:type="simple">INHS</named-content>); 1 male, Mount Baldy Rd via Atherton, N Queensland, vi.1981, J. D. Brown, malaise trap (<named-content xmlns:xlink="http://www.w3.org/1999/xlink" content-type="dwc:institutional_code" xlink:type="simple">QDPI</named-content>); 1 male, Tully Falls Rd, 10.iii.1956, J. L. Gressitt, light trap (BPB).</p></tp:treatment-sec><tp:treatment-sec sec-type="remarks" id="SECID0EIMAE"><title>Remarks.</title><p>The male genitalia of this species are similar to those of <italic><tp:taxon-name><tp:taxon-name-part taxon-name-part-type="genus">Maiestas</tp:taxon-name-part> <tp:taxon-name-part taxon-name-part-type="species">scriptus</tp:taxon-name-part></tp:taxon-name></italic> (Distant), from India (Webb &amp; Viraktamath, 2009, Fig. 33) with a short and broad subgenital plate with lateral margin well rounded (Fig. <xref ref-type="fig" rid="F2">2D</xref>), style apophysis relatively long and straight (Fig. <xref ref-type="fig" rid="F2">2E</xref>), and aedeagal shaft short (Fig. <xref ref-type="fig" rid="F2">2F–G</xref>), but <italic><tp:taxon-name><tp:taxon-name-part taxon-name-part-type="genus">Maiestas</tp:taxon-name-part> <tp:taxon-name-part taxon-name-part-type="species">irwini</tp:taxon-name-part></tp:taxon-name></italic> differs in color pattern, the more strongly produced head (Fig. <xref ref-type="fig" rid="F1">1A–B</xref>), and less acute aedeagal apex in dorsal view (Fig. <xref ref-type="fig" rid="F2">2F</xref>). The new species differs from other Australian species (see Fletcher, 2016) in coloration and genital morphology.</p></tp:treatment-sec><tp:treatment-sec sec-type="etymology" id="SECID0EWNAE"><title>Etymology.</title><p>This species is named for M. E. Irwin who collected much of the type series.</p><!--PageBreak--></tp:treatment-sec></tp:taxon-treatment>
